# Supplementary material for: Hepatotoxicity Evaluation of Levornidazole and Its Three Main Impurities: Based on Structure–Toxicity Classification Prediction Combined with Zebrafish Toxicity Assessment
Source: Molecules. 2025 Feb 21;30(5):995. doi: 10.3390/molecules30050995 (PMC11901814; doi:10.3390/molecules30050995)
Supplement: Supplementary file 1 [file molecules-30-00995-s001.zip]

Archive with 1 entries (1 files):
- molecules-3429913-supplementary.pdf
